# Supplementary material for: Antimicrobial Resistance, Virulence Gene Profiling, and Spa Typing of Staphylococcus aureus Isolated from Retail Chicken Meat in Alabama, USA
Source: Pathogens. 2025 Jan 22;14(2):107. doi: 10.3390/pathogens14020107 (PMC11858072; doi:10.3390/pathogens14020107)
Supplement: Supplementary file 1 [file pathogens-14-00107-s001.zip]

Archive with 3 entries (3 files):
- Data S1. Antimicrobial susceptibility MIC results.xlsx
- Supplementary Figures.pptx
- Supplementary Table S1.pdf
