# Supplementary material for: Antimicrobial Resistance, Virulence Gene Profiling, and Spa Typing of Staphylococcus aureus Isolated from Retail Chicken Meat in Alabama, USA
Source: Pathogens. 2025 Jan 22;14(2):107. doi: 10.3390/pathogens14020107 (PMC11858072; doi:10.3390/pathogens14020107)
Supplement: Supplementary file 1 [file pathogens-14-00107-s001.zip › Data S1. Antimicrobial susceptibility MIC results.xlsx]

## Sheet: Sheet1
Number in Run	Specimen ID	Organism	Source	Date Read	Ampicillin			ceftriaxone			ciprofloxacin			Clindamycin			daptomycin			erythromycin			gatifloxacin			gentamicin			levofloxacin			linezolid			oxacillin			penicillin			rifampin			tetracycline			vancomycin
1	Chicken_Thigh3	Staph.aureus	WOUBIT STAPH	2019-11-22 09:13:00	amp	<=2	Susc	cef	<=2	Susc	cip	<=1	Susc	cln	<=0.5	Susc	dap	<=1	Susc	ery	<=0.5	Sus	gat	<=0.5	Susc	gent	<=4	Susc	lev	<=1	Susc	lin	<=4	Susc	oxa	<=2	Susc	pen	>=0.25	Resis	rif	<=1	Susc	tet	<=4	Susc	van	<=2	Susc
2	Chicken_Thigh11	Staph.aureus	WOUBIT STAPH	2019-11-22	amp	<=2	Susc	cef	<=2	Susc	cip	<=1	Susc	cln	<=0.5	Susc	dap	<=1	Susc	ery	<=0.5	Sus	gat	<=0.5	Susc	gent	<=4	Susc	lev	<=1	Susc	lin	<=4	Susc	oxa	<=2	Susc	pen	<=0.12	Susc	rif	<=1	Susc	tet	<=4	Susc	van	<=2	Susc
3	Chicken_Gizzard5	Staph.aureus	WOUBIT STAPH	2019-11-22	amp	<=2	Susc	cef	<=2	Susc	cip	<=1	Susc	cln	<=0.5	Susc	dap	<=1	Susc	ery	<=0.5	Sus	gat	<=0.5	Susc	gent	<=4	Susc	lev	<=1	Susc	lin	<=4	Susc	oxa	<=2	Susc	pen	<=0.12	Susc	rif	<=1	Susc	tet	<=4	Susc	van	<=2	Susc
4	Chicken_Wings5	Staph.aureus	WOUBIT STAPH	2019-11-22	amp	<=2	Susc	cef	<=2	Susc	cip	<=1	Susc	cln	<=0.5	Susc	dap	<=1	Susc	ery	<=0.5	Sus	gat	<=0.5	Susc	gent	<=4	Susc	lev	<=1	Susc	lin	<=4	Susc	oxa	<=2	Susc	pen	<=0.12	Susc	rif	<=1	Susc	tet	<=4	Susc	van	<=2	Susc
5	Chicken_Thigh4	Staph.aureus	WOUBIT STAPH	2019-11-22	amp	<=2	Susc	cef	<=2	Susc	cip	<=1	Susc	cln	<=0.5	Susc	dap	<=1	Susc	ery	<=0.5	Sus	gat	<=0.5	Susc	gent	<=4	Susc	lev	<=1	Susc	lin	<=4	Susc	oxa	<=2	Susc	pen	<=0.12	Susc	rif	<=1	Susc	tet	<=4	Susc	van	<=2	Susc
6	Chicken_Wings10	Staph.aureus	WOUBIT STAPH	2019-11-22	amp	<=2	Susc	cef	<=2	Susc	cip	<=1	Susc	cln	<=0.5	Susc	dap	<=1	Susc	ery	<=0.5	Sus	gat	<=0.5	Susc	gent	<=4	Susc	lev	<=1	Susc	lin	<=4	Susc	oxa	<=2	Susc	pen	<=0.12	Susc	rif	<=1	Susc	tet	<=4	Susc	van	<=2	Susc
7	Chicken_Thigh7	Staph.aureus	WOUBIT STAPH	2019-11-22	amp	<=2	Susc	cef	<=2	Susc	cip	<=1	Susc	cln	<=0.5	Susc	dap	<=1	Susc	ery	<=0.5	Sus	gat	<=0.5	Susc	gent	<=4	Susc	lev	<=1	Susc	lin	<=4	Susc	oxa	<=2	Susc	pen	<=0.12	Susc	rif	<=1	Susc	tet	<=4	Susc	van	<=2	Susc
8	Chicken_Wings7	Staph.aureus	WOUBIT STAPH	2019-11-22	amp	<=2	Susc	cef	<=2	Susc	cip	<=1	Susc	cln	<=0.5	Susc	dap	<=1	Susc	ery	<=0.5	Sus	gat	<=0.5	Susc	gent	<=4	Susc	lev	<=1	Susc	lin	<=4	Susc	oxa	<=2	Susc	pen	<=0.12	Susc	rif	<=1	Susc	tet	<=4	Susc	van	<=2	Susc
9	Chicken_Liver2	Staph.aureus	WOUBIT STAPH	2019-11-22	amp	<=2	Susc	cef	<=2	Susc	cip	<=1	Susc	cln	<=0.5	Susc	dap	<=1	Susc	ery	<=0.5	Sus	gat	<=0.5	Susc	gent	<=4	Susc	lev	<=1	Susc	lin	<=4	Susc	oxa	<=2	Susc	pen	>=0.25	Resis	rif	<=1	Susc	tet	<=4	Susc	van	<=2	Susc
10	Chicken_Wings6	Staph.aureus	WOUBIT STAPH	2019-11-22	amp	<=2	Susc	cef	<=2	Susc	cip	<=1	Susc	cln	<=0.5	Susc	dap	<=1	Susc	ery	<=0.5	Sus	gat	<=0.5	Susc	gent	<=4	Susc	lev	<=1	Susc	lin	<=4	Susc	oxa	<=2	Susc	pen	<=0.12	Susc	rif	<=1	Susc	tet	<=4	Susc	van	<=2	Susc
11	Chicken_Thigh14	Staph.aureus	WOUBIT STAPH	2019-11-22	amp	<=2	Susc	cef	<=2	Susc	cip	<=1	Susc	cln	<=0.5	Susc	dap	<=1	Susc	ery	<=0.5	Sus	gat	<=0.5	Susc	gent	<=4	Susc	lev	<=1	Susc	lin	<=4	Susc	oxa	<=2	Susc	pen	<=0.12	Susc	rif	<=1	Susc	tet	<=4	Susc	van	<=2	Susc
12	Chicken_Thigh1	Staph.aureus	WOUBIT STAPH	2019-11-22	amp	<=2	Susc	cef	<=2	Susc	cip	<=1	Susc	cln	<=0.5	Susc	dap	<=1	Susc	ery	<=0.5	Sus	gat	<=0.5	Susc	gent	<=4	Susc	lev	<=1	Susc	lin	<=4	Susc	oxa	<=2	Susc	pen	<=0.12	Susc	rif	<=1	Susc	tet	<=4	Susc	van	<=2	Susc
13	Chicken_Gizzard10	Staph.aureus	WOUBIT STAPH	2019-11-22	amp	<=2	Susc	cef	<=2	Susc	cip	<=1	Susc	cln	<=0.5	Susc	dap	<=1	Susc	ery	<=0.5	Sus	gat	<=0.5	Susc	gent	<=4	Susc	lev	<=1	Susc	lin	<=4	Susc	oxa	<=2	Susc	pen	<=0.12	Susc	rif	<=1	Susc	tet	<=4	Susc	van	<=2	Susc
14	Chicken_Wings4	Staph.aureus	WOUBIT STAPH	2019-11-22	amp	<=2	Susc	cef	<=2	Susc	cip	<=1	Susc	cln	<=0.5	Susc	dap	<=1	Susc	ery	<=0.5	Sus	gat	<=0.5	Susc	gent	<=4	Susc	lev	<=1	Susc	lin	<=4	Susc	oxa	<=2	Susc	pen	<=0.12	Susc	rif	<=1	Susc	tet	<=4	Susc	van	<=2	Susc
15	Chicken_Wings9	Staph.aureus	WOUBIT STAPH	2019-11-22	amp	<=2	Susc	cef	<=2	Susc	cip	<=1	Susc	cln	<=0.5	Susc	dap	<=1	Susc	ery	<=0.5	Sus	gat	<=0.5	Susc	gent	<=4	Susc	lev	<=1	Susc	lin	<=4	Susc	oxa	<=2	Susc	pen	<=0.12	Susc	rif	<=1	Susc	tet	<=4	Susc	van	<=2	Susc
16	Chicken_Liver9	Staph.aureus	WOUBIT STAPH	2019-11-22	amp	<=2	Susc	cef	<=2	Susc	cip	<=1	Susc	cln	<=0.5	Susc	dap	<=1	Susc	ery	<=0.5	Sus	gat	<=0.5	Susc	gent	<=4	Susc	lev	<=1	Susc	lin	<=4	Susc	oxa	<=2	Susc	pen	>=0.25	Resis	rif	<=1	Susc	tet	<=4	Susc	van	<=2	Susc
17	Chicken_Gizzard7	Staph.aureus	WOUBIT STAPH	2019-11-22	amp	<=2	Susc	cef	<=2	Susc	cip	<=1	Susc	cln	<=0.5	Susc	dap	<=1	Susc	ery	<=0.5	Sus	gat	<=0.5	Susc	gent	<=4	Susc	lev	<=1	Susc	lin	<=4	Susc	oxa	<=2	Susc	pen	<=0.12	Susc	rif	<=1	Susc	tet	<=4	Susc	van	<=2	Susc
18	Chicken_Thigh15	Staph.aureus	WOUBIT STAPH	2019-11-22	amp	<=2	Susc	cef	<=2	Susc	cip	<=1	Susc	cln	<=0.5	Susc	dap	<=1	Susc	ery	<=0.5	Sus	gat	<=0.5	Susc	gent	<=4	Susc	lev	<=1	Susc	lin	<=4	Susc	oxa	<=2	Susc	pen	<=0.12	Susc	rif	<=1	Susc	tet	<=4	Susc	van	<=2	Susc
19	Chicken_Wings15	Staph.aureus	WOUBIT STAPH	2019-11-22	amp	<=2	Susc	cef	<=2	Susc	cip	<=1	Susc	cln	<=0.5	Susc	dap	<=1	Susc	ery	<=0.5	Sus	gat	<=0.5	Susc	gent	<=4	Susc	lev	<=1	Susc	lin	<=4	Susc	oxa	<=2	Susc	pen	<=0.12	Susc	rif	<=1	Susc	tet	<=4	Susc	van	<=2	Susc
20	Chicken_Liver4	Staph.aureus	WOUBIT STAPH	2019-11-22	amp	<=2	Susc	cef	<=2	Susc	cip	<=1	Susc	cln	<=0.5	Susc	dap	<=1	Susc	ery	<=0.5	Sus	gat	<=0.5	Susc	gent	<=4	Susc	lev	<=1	Susc	lin	<=4	Susc	oxa	<=2	Susc	pen	<=0.12	Susc	rif	<=1	Susc	tet	<=4	Susc	van	<=2	Susc
21	Chicken_Wings3	Staph.aureus	WOUBIT STAPH	2019-11-22	amp	>=4	Susc	cef	<=2	Susc	cip	<=1	Susc	cln	<=0.5	Susc	dap	<=1	Susc	ery	>=8	Resis	gat	<=0.5	Susc	gent	<=4	Susc	lev	<=1	Susc	lin	<=4	Susc	oxa	>=4	Resis	pen	>=0.25	Resis	rif	<=1	Susc	tet	<=4	Susc	van	<=2	Susc
22	Chicken_Thigh8	Staph.aureus	WOUBIT STAPH	2019-11-22	amp	<=2	Susc	cef	<=2	Susc	cip	<=1	Susc	cln	<=0.5	Susc	dap	<=1	Susc	ery	<=0.5	Sus	gat	<=0.5	Susc	gent	<=4	Susc	lev	<=1	Susc	lin	<=4	Susc	oxa	<=2	Susc	pen	>=0.25	Resis	rif	<=1	Susc	tet	<=4	Susc	van	<=2	Susc
23	Chicken_Wings11	Staph.aureus	WOUBIT STAPH	2019-11-22	amp	<=2	Susc	cef	<=2	Susc	cip	<=1	Susc	cln	<=0.5	Susc	dap	<=1	Susc	ery	<=0.5	Sus	gat	<=0.5	Susc	gent	<=4	Susc	lev	<=1	Susc	lin	<=4	Susc	oxa	<=2	Susc	pen	<=0.12	Susc	rif	<=1	Susc	tet	<=4	Susc	van	<=2	Susc
24	Chicken_Thigh6	Staph.aureus	WOUBIT STAPH	2019-11-22	amp	<=2	Susc	cef	<=2	Susc	cip	<=1	Susc	cln	<=0.5	Susc	dap	<=1	Susc	ery	<=0.5	Sus	gat	<=0.5	Susc	gent	<=4	Susc	lev	<=1	Susc	lin	<=4	Susc	oxa	<=2	Susc	pen	<=0.12	Susc	rif	<=1	Susc	tet	<=4	Susc	van	<=2	Susc
25	Chicken_Wings1	Staph.aureus	WOUBIT STAPH	2019-11-22	amp	<=2	Susc	cef	<=2	Susc	cip	<=1	Susc	cln	<=0.5	Susc	dap	<=1	Susc	ery	<=0.5	Sus	gat	<=0.5	Susc	gent	<=4	Susc	lev	<=1	Susc	lin	<=4	Susc	oxa	<=2	Susc	pen	<=0.12	Susc	rif	<=1	Susc	tet	<=4	Susc	van	<=2	Susc
26	Chicken_Thigh5	Staph.aureus	WOUBIT STAPH	2019-11-22	amp	<=2	Susc	cef	<=2	Susc	cip	<=1	Susc	cln	<=0.5	Susc	dap	<=1	Susc	ery	<=0.5	Sus	gat	<=0.5	Susc	gent	<=4	Susc	lev	<=1	Susc	lin	<=4	Susc	oxa	<=2	Susc	pen	<=0.12	Susc	rif	<=1	Susc	tet	<=4	Susc	van	<=2	Susc
27	Chicken_Wings2	Staph.aureus	WOUBIT STAPH	2019-11-22	amp	<=2	Susc	cef	<=2	Susc	cip	<=1	Susc	cln	<=0.5	Susc	dap	<=1	Susc	ery	<=0.5	Sus	gat	<=0.5	Susc	gent	<=4	Susc	lev	<=1	Susc	lin	<=4	Susc	oxa	<=2	Susc	pen	<=0.12	Susc	rif	<=1	Susc	tet	<=4	Susc	van	<=2	Susc
28	Chicken_Gizzard4	Staph.aureus	WOUBIT STAPH	2019-11-22	amp	<=2	Susc	cef	<=2	Susc	cip	<=1	Susc	cln	<=0.5	Susc	dap	<=1	Susc	ery	<=0.5	Sus	gat	<=0.5	Susc	gent	<=4	Susc	lev	<=1	Susc	lin	<=4	Susc	oxa	<=2	Susc	pen	<=0.12	Susc	rif	<=1	Susc	tet	<=4	Susc	van	<=2	Susc
29	Chicken_Gizzard8	Staph.aureus	WOUBIT STAPH	2019-11-22	amp	<=2	Susc	cef	<=2	Susc	cip	<=1	Susc	cln	<=0.5	Susc	dap	<=1	Susc	ery	<=0.5	Sus	gat	<=0.5	Susc	gent	<=4	Susc	lev	<=1	Susc	lin	<=4	Susc	oxa	<=2	Susc	pen	<=0.12	Susc	rif	<=1	Susc	tet	<=4	Susc	van	<=2	Susc
30	Chicken_Thigh2	Staph.aureus	WOUBIT STAPH	2019-11-22	amp	<=2	Susc	cef	<=2	Susc	cip	<=1	Susc	cln	<=0.5	Susc	dap	<=1	Susc	ery	<=0.5	Sus	gat	<=0.5	Susc	gent	<=4	Susc	lev	<=1	Susc	lin	<=4	Susc	oxa	<=2	Susc	pen	<=0.12	Susc	rif	<=1	Susc	tet	<=4	Susc	van	<=2	Susc
31	Chicken_Liver10	Staph.aureus	WOUBIT STAPH	2019-11-22	amp	<=2	Susc	cef	<=2	Susc	cip	<=1	Susc	cln	<=0.5	Susc	dap	<=1	Susc	ery	<=0.5	Sus	gat	<=0.5	Susc	gent	<=4	Susc	lev	<=1	Susc	lin	<=4	Susc	oxa	<=2	Susc	pen	<=0.12	Susc	rif	<=1	Susc	tet	<=4	Susc	van	<=2	Susc
32	Chicken_Thigh9	Staph.aureus	WOUBIT STAPH	2019-11-22	amp	<=2	Susc	cef	<=2	Susc	cip	<=1	Susc	cln	<=0.5	Susc	dap	<=1	Susc	ery	<=0.5	Sus	gat	<=0.5	Susc	gent	<=4	Susc	lev	<=1	Susc	lin	<=4	Susc	oxa	<=2	Susc	pen	<=0.12	Susc	rif	<=1	Susc	tet	<=4	Susc	van	<=2	Susc
[truncated: 9 more columns]
